# Supplementary material for: Dual-Strategy Design Based on Polymer–Matrix Composite Cathode and Coated Separator for High-Performance Lithium–Iron Disulfide Batteries
Source: Materials (Basel). 2025 Aug 29;18(17):4058. doi: 10.3390/ma18174058 (PMC12429738; doi:10.3390/ma18174058)
Supplement: Supplementary file 1 [file materials-18-04058-s001.zip]

Archive with 1 entries (1 files):
- materials-3819922-supplementary.pdf
